# Supplementary material for: Recent co-evolution of two pandemic plant diseases in a multi-hybrid swarm
Source: Nat Ecol Evol. 2023 Nov 9;7(12):2055–66. doi: 10.1038/s41559-023-02237-z (PMC10697843; doi:10.1038/s41559-023-02237-z)
Supplement: Supplementary file 3 — Fungal isolate information. [file 41559_2023_2237_MOESM3_ESM.xlsx]

## Sheet: a. Strains
Supplementary Data File 1. Fungal isolates used in this study
Isolate	a.k.a	Host of Isolation	Country	Region		Year	Ref.	Phylogenet. lineage	DAPC lineage	NCBI accession/
										provider
As073	12.0.073	Avena sativa (oat)	Brazil	MS		2012	1	Lolium1	n.d.A	SAMN18576974
As321	12.0.321	A. sativa	Brazil	MS		2012	1	Lolium1	n.d.	SAMN18576976
As345	12.0.345	A. sativa	Brazil	MS		2012	1	Lolium1	n.d.	SAMN07829574
As347	12.0.347	A. sativa	Brazil	MS		2012	1	Lolium1	n.d.	SAMN18576977
Br58		A. sativa	Brazil	PR		1990	2	Lolium1	n.d.	SAMD00051172
P28	P-0028	Bromus tectorum (cheat grass)	Paraguay	IT		2014	3	Lolium1	n.d.	SAMN05864041
P29	P-0029	B. tectorum	Paraguay	IT		2014	3	Triticum1	n.d.	SAMN05898532
Ce642i	12.0.642i	Cenchrus echinatus (buffel grass)	Brazil	PR		2012	1	Triticum1	n.d.	SAMN07829578
Ce535i	12.0.535i	C. echinatus	Brazil	PR		2012	1	Triticum1	n.d.	SAMN18576978
MG07		C. ciliaris	India	Bangalore, KA		-	4	Urochloa2	PoU1	SAMN04217096
Cd88215		Cynodon dactylon (Bermuda grass)	Philippines	Cabanatuan, NE		1988	5	Cynodon1	PoC1	SAMN14167123
Cd88217		C. dactylon	Philippines	Cabanatuan, NE		1988	5	Cynodon1	PoC1	SAMN14167123
CpJA159		Cynodon plectostachyus (Bermudagrass)	Brazil	MG		2018	This study	Cynodon2	PoC2	SAMN19488802
Ds555i	12.0.555i	Digitaria sanguinalis (hairy crabgrass)	Brazil	PR		2012	1	Lolium1	n.d.	SAMN07829577
Ec88443		Echinochloa colona (jungle rice)	Philippines	Los Baños, LB		1988	5	Echinochloa	PoEc	SAMN19488808
G22		Eleusine coracana (finger millet)	Japan	-		1976	6	Eleusine2	PoE2	SAMN08009554
JP29		E. coracana	Japan	-		1991	7	Eleusine2	PoE2	SAMN19488809
PH42		E. coracana	Philippines	-		1983	6	Eleusine2	PoE2	SAMN08009570
Z2-1		E. coracana	Japan	Kagawa		1977	2	Eleusine2	PoE2	SAMD00051173
MG03		E. coracana	India	Bangalore, KA		2013	4	Eleusine2	PoE2	SAMN04216994
MG04		E. coracana	India	Bangalore, KA		2012	4	Eleusine2	PoE2	SAMN04216996
MG12		E. coracana	India	Bangalore, KA		2013	4	Eleusine2	PoE2	SAMN04217237
B51		Eleusine indica (goosegrass)	Bolivia	Quirusillas, SC		2012	6	Eleusine1	PoE1	SAMN08009542
Br62		E. indica	Brazil	-		-	8	Eleusine1	PoE1	SAMEA4029901
CD156		E. indica	Ivory Coast	Ferkessedougou, SV		1989	9	Eleusine1	PoE1	SAMEA4708261
Ei534i	12.0.534i	E. indica	E. indica	PR		2012	1	Triticum1	n.d.	SAMN07829576
Ei8303	EiA8303	E. indica	Philippines	Los Baños, LB		1984	5	Eleusine1	PoE1	SAMN19488810
Ei88365		E. indica	Philippines	Santo Tomas, BTG		1988	5	Eleusine1	PoE1	SAMN19488811
Ei8927		E. indica	Philippines	BUDA		1989	5	Eleusine1	PoE1	SAMN19488812
Ei9064		E. indica	China	FJ		1996	5	Eleusine1	PoE1	SAMN19488813
Ei9411		E. indica	China	FJ		1990	5	Eleusine2	PoE2
EiJA22		E. indica	Brazil	Patos de Minas, MG		2018	This study	Triticum1	n.d.	SAMN19488814
EiJA178		E. indica	Brazil	Viçosa, MG		2018	This study	Cynodon1	PoC1	SAMN19488815
EiJA56		E. indica	Brazil	Viçosa, MG		2018	This study	Cynodon1	PoC1	SAMN19488816
MZ5-1-6		E. indica	Japan	-		-	10	Eleusine2	PoE2	SAMD00069327
U229		E. indica	Uruguay	Valle Alto, TT		2017	11	Eleusine1	PoE1	SAMN19488817
U231		E. indica	Uruguay	Valle Alto, TT		2017	11	Eleusine1	PoE1	SAMN19488818
U169	U169	Eleusine spp.	Uruguay	Río Branco, CL		2010	11	Eleusine1	PoE1	SAMN19488819
Ecan194	12.0.194	Elionurus candidus	Brazil	MS		2012	1	Triticum	n.d.	SAMN18576975
AR4		Eragrostis curvula (weeping lovegrass)	Japan	-		-	12	Eleusine2	PoE2	SAMN19488820
G17		E. curvula	Japan	-		1976	9	Eleusine1	PoE1	SAMN08009553
EtKY19-1		Eragrostis tef (teff)	USA	KY		2019	13	Eragrostis	PoEr	SAMN13964779
pg1213-2		Lolium arundinaceum (tall fescue)	USA	GA		1999/2000	11	Lolium1	PoL2	SAMN14603777
pg1213-22		L. arundinacea	USA	GA		1999/2000	6	Lolium1	n.d.	SAMN08009569
TF05-1		L. arundinacea	USA	Lexington, KY		2005	6	Lolium1	n.d.	SAMN08009576
TF15-1		L. arundinacea	USA	Lexington, KY		2015	This study	Lolium1	n.d.	SAMN14144147
FPH-2015-44		Hakonechloa macra (Japanese forest grass)	USA	OH		2015	11	Luziola	PoLu	SAMN14144145
BTBa-B1		Hordeum vulgare (barley)	Bangladesh	Gazipur		2016	14	Triticum1	n.d.	SAMEA104190806
BTBa-B2		H. vulgare	Bangladesh	Gazipur		2016	14	Triticum1	n.d.	SAMEA104190807
TH0012-rn	TH0012, TH12	H. vulgare	Thailand	-		-	9	Oryza	PoO	SAMEA3231789
TH0016	TH16	H. vulgare	Thailand	-		-	9	Oryza	PoO	SAMEA3232033
Lh8401	LhA8401	Leersia hexandra (southern cutgrass)	Philippines	Los Baños, LB		1984	5	Leersia	PoLe	SAMN19488823
Lh88405-2	Lh88405	L. hexandra	Philippines	Los Baños, LB		1988	5	Leersia	PoLe	SAMN14167125
Lh8844		L. hexandra	Philippines	Cabanatuan, NE		1988	5	Leersia	PoLe	SAMN19488824
Lc8401	LcA8401	Leptochloa chinensis (red sprangletop)	Philippines	Los Baños, LB		1984	5	Echinochloa	PoEc	SAMN14144146
ATCC64557	U49	Lolium multiflorum (annual ryegrass)	USA	MS		1972	15	Lolium1	n.d.	SAMN19488825
PL2-1		L. multiflorum	USA	Pulaski Co., KY		2002	6	Lolium1	n.d.	SAMN08009571
PL3-1		L. multiflorum	USA	Pulaski Co., KY		2002	6	Lolium1	n.d.	SAMN08009572
Po221		L. multiflorum	Uruguay	CL		2015	This study	Lolium1	n.d.	SAMN14153273
U234		L. multiflorum	Uruguay	18 de Julio, RO		2017	11	Lolium1	n.d.	SAMN19488826
U237		L. multiflorum	Uruguay	UEPL, TT		2017	11	Echinochloa	PoEc	SAMN19488828
CHRF		Lolium perenne (perennial ryegrass)	USA	Siler Springs, MD		1996	6	Lolium1	n.d.	SAMN08009548
CHW		L. perenne	USA	Severna Park, MD		1996	6	Lolium1	n.d.	SAMN08009549
FH		L. perenne	USA	Hagerstown, MD		1997	6	Lolium1	n.d.	SAMN08009551
GG11		L. perenne	USA	Lexington, KY		1997	6	Lolium1	n.d.	SAMN08009555
HO		L. perenne	USA	Richmond, PA		1996	6	Lolium1	n.d.	SAMN08009558
LpKY97	LpKY97-1	L. perenne	USA	Lexington, KY		1997	6	Lolium1	n.d.	SAMN08009564
PgKY	PgKY4OV2.1	L. perenne	USA	Lexington, KY		2000	9	Lolium1	n.d.	SAMEA4029903
PgPA	PgPA18C-02, PGPA	L. perenne	USA	PA		1998	9	Lolium1	n.d.	SAMEA4029904
TP2		L. perenne	Japan	Tochigi		1997	10	Lolium1	n.d.	SAMN14151737
Wk3-1		L. perenne	Japan	Yamaguchi		1996	16	Lolium3	PoL3	SAMN14603776
U168		Luziola peruvianum (watergrass)	Uruguay	Río Branco, CL		2010	11	Luziola	PoLu	SAMN14603775
U171		L. peruvianum	Uruguay	Zapata, TT		2010	11	Luziola	PoLu	SAMN19488829
Mr051i	12.0.051i	Melinis repens	Brazil	PR		2012	1	Triticum	n.d.	SAMN18576973
87-120		Oryza sativa (rice)	-	-		-	6	Oryza	PoO	SAMN08377452
FR13		O. sativa	France	-		1990	17	Oryza	PoO	SAMEA4708258
Guy11		O. sativa	French Guyana	-		1988	6	Oryza	PoO	SAMN06050151
IA1	ARB114	O. sativa	USA	AR		2009	3	Oryza	PoO	SAMN08009559
IB49	ZN61	O. sativa	USA	AR		1992	3	Oryza	PoO	SAMN08009561
IC17	ZN57	O. sativa	USA	AR		1992	3	Oryza	PoO	SAMN08009562
IE1K	TM2	O. sativa	USA	AR		2003	3	Oryza	PoO	SAMN08009563
INA168		O. sativa	Japan	Aichi		1958	10	Oryza	PoO	SAMD00051169
Ken53-33		O. sativa	Japan	Aichi		1953	2	Oryza	PoO	SAMD00051177
MBSD02	RMg-Dl	O. sativa	India	BR		2016	18	Oryza	PoO	SAMN05425585
ML33		O. sativa	Mali	-		1995	6	Oryza	PoO	SAMN08009565
P-2		O. sativa	Japan	Aichi		1948	2	Oryza	PoO	SAMD00051176
P131		O. sativa	Japan	-		-	19	Oryza	PoO	SAMN02981399
PH0014-rn		O. sativa	Philippines	-		-	9	Oryza	PoO	SAMN19488830
SSID116		O. sativa	USA	-		1997	11	Oryza	PoO	SAMN19488832
TH3		O. sativa	Thailand	-		ND	2	Oryza	PoO	SAMD00051175
U75		O. sativa	Uruguay	TT		2005	11	Oryza	PoO	SAMN19488833
U107		O. sativa	Uruguay	Charqueada, TT		2009	This study	Oryza	PoO	SAMN19488834
Y34		O. sativa	China	YN		1982	20	Oryza	PoO	SAMN02981398
BTTrp-5		Panicum repens (torpedograss)	Bangladesh	Gazipur		2016	14	Panicum	PoP	SAMEA104190823
BTTrp-6		P. repens	Bangladesh	Gazipur		2017	14	Panicum	PoP	SAMEA104190824
Pr8202	PrA8202	P. repens	Philippines	Los Baños, LB		1982	5	Panicum	PoP	SAMN14603774
Pr88165		P. repens	Philippines	Cabanatuan, NE		1989	5	Panicum	PoP	SAMN19488836
Pd88413		Paspalum distichum (knotgrass)	Philippines	Los Baños, LB		1988	5	Echinochloa	PoEc	SAMN14144143
PtKY18-1		Poa trivialis (rough bluegrass)	USA	Lexington KY		2018	This study	Lolium1	n.d.	SAMN19488838
RrJA49		Melinis roseum (natal grass)	Brazil	MG		2018	This study	Melinis	PoM	SAMN19488839
BP1-FLA		Setaria faberi (Japanese bristlegrass)	USA	Eastland, FL		2018	This study	Setaria	PoS	SAMN19488840
GFSI1-7-2		Setaria italica (foxtail millet)	Japan	Gifu		1977	2	Setaria	PoS	SAMD00051170
MG05		S. italica	India	Bangalore, KA		2012	4	Setaria	PoS	SAMN04217000
MG08		S. italica	India	Mandya, KA		2012	4	Setaria	PoS	SAMN04217082
U232		S. italica	Uruguay	Minas, LA		2017	11	Setaria	PoS	SAMN19488841
US71		Setaria spp.	USA	Lexington, KY		ND	9	Setaria	PoS	SAMEA3373385
Arcadia2		Setaria viridis (green foxtail)	USA	Arcadia Park, Lexington, KY		1998	6	Setaria	PoS	SAMN14167122
GRF52		S. viridis	USA	Spindle Top Farm, Lexington, KY		2001	6	Setaria	PoS	SAMN08009556
KANSV1-4-1		S. viridis	Japan	Kanagawa		1975	2	Setaria	PoS	SAMD00051178
SA05-144		S. viridis	Japan	Nagasaki		2005	2	Setaria	PoS	SAMD00051180
SA05-43		S. viridis	Japan	Nagasaki		2005	2	Setaria	PoS	SAMD00051179
Sv9610		S. viridis	China	ZJ		1996	21	Setaria	PoS	SAMN04318449
Sv9623		S. viridis	China	ZJ		1996	21	Setaria	PoS	SAMN04318450
Pg1054		Stenotaphrum secundatum (St. Augustinegrass)	USA	GA		1999	11	Stenotaphrum	PoSt	SAMN19488842
Pg1204		S. secundatum	USA	GA		1999	This study	Stenotaphrum	PoSt	SAMN19488843
SSFL02-1	SSFL02	S. secundatum	USA	Disneyworld, FL		2002	3	Stenotaphrum	PoSt	SAMN08009573
SSFL14-3		S. secundatum	USA	New Smyrna, FL		2014	6	Stenotaphrum	PoSt	SAMN08009574
SSTX16-11	SSTX16-1	S. secundatum	USA	TX		2016	11	Stenotaphrum	PoSt	SAMN14144144
STAG-MS		S. secundatum	USA	MS		1980	This study	Stenotaphrum	PoSt	SAMN19488844
U217		S. secundatum	Uruguay	Valle Alto, TT		2015	11	Stenotaphrum	PoSt	SAMN19488845
U233		S. secundatum	Uruguay	Covidef 1, FL		2017	11	Stenotaphrum	PoSt	SAMN19488846
B2		Triticum aestivum (wheat)	Bolivia	Quirusillas, SC		2011	6	Triticum1	n.d.	SAMN05580113
B71		T. aestivum	Bolivia	Quirusillas, SC		2012	22	Triticum1	n.d.	SAMN04942725
BdBar	P161	T. aestivum	Bangladesh	Barisal		2016	This study	Triticum1	n.d.	SAMN04940126
BdJes	P162	T. aestivum	Bangladesh	Jessore		2016	This study	Triticum1	n.d.	SAMN04942531
BdKUS		T. aestivum	Bangladesh	Kushtia		2016	This study	Triticum1	n.d.	SAMN14144137
BdMag		T. aestivum	Bangladesh	Magura		2016	This study	Triticum1	n.d.	SAMN14144138
BdMeh	P163	T. aestivum	Bangladesh	Mehepur		2016	This study	Triticum1	n.d.	SAMN04942534
Br2		T. aestivum	Brazil	PR		1990		Triticum1	n.d.	Yukio Tosa
Br3		T. aestivum	Brazil	PR		1990		Triticum1	n.d.	Yukio Tosa
Br115-7	Br115.7	T. aestivum	Brazil	PR		1992		Triticum1	n.d.	Yukio Tosa
Br115-12	Br115.12	T. aestivum	Brazil	PR		1992		Triticum1	n.d.	Yukio Tosa
BR116	Br116.5	T. aestivum	Brazil	PR		1992	10	Triticum1	n.d.	SAMN14144139
BR118		T. aestivum	Brazil	PR		1992	10	Triticum1	n.d.	SAMN14144140
Br126-1	Br126.1	T. aestivum	Brazil	PR		1992		Triticum1	n.d.	Yukio Tosa
Br127-1	Br127.1	T. aestivum	Brazil	PR		1992		Triticum1	n.d.	Yukio Tosa
Br127-11	Br127.11	T. aestivum	Brazil	PR		1992		Triticum1	n.d.	Yukio Tosa
Br130		T. aestivum	Brazil	MS		1990	6	Triticum1	n.d.	SAMN08009547
Br130-8	Br130.8	T. aestivum	Brazil	PR		1992		Triticum1	n.d.	Yukio Tosa
Br130-9	Br130.9	T. aestivum	Brazil	PR		1992		Triticum1	n.d.	Yukio Tosa
BR32	BR0032	T. aestivum	Brazil	-		1991	9	Triticum1	n.d.	SAMEA4708260
Br46		T. aestivum	Brazil	MS		1990		Triticum1	n.d.	Yukio Tosa
Br48		T. aestivum	Brazil	MS		1990	2	Triticum1	n.d.	SAMD00084261
Br49		T. aestivum	Brazil	MS		1990		Triticum1	n.d.	Yukio Tosa
Br7		T. aestivum	Brazil	PR		1990	6	Triticum1	n.d.	SAMN08009545
Br8		T. aestivum	Brazil	PR		1992		Triticum1	n.d.	Yukio Tosa
Br80		T. aestivum	Brazil	-		1991	6	Triticum1	n.d.	SAMN08009546
BR81		T. aestivum	Brazil	-		1991	23	Triticum1	n.d.	SAMN14144142
BTGP-1b		T. aestivum	Bangladesh	Mehepur		2017	14	Triticum1	n.d.	SAMN19488847
BTGP-6e		T. aestivum	Bangladesh	Mehepur		2017	14	Triticum1	n.d.	SAMN19488848
PY0925		T. aestivum	Brazil	Perdizes, SP		2009	9	Triticum1	n.d.	SAMEA4029894
Py221	Py22.1	T. aestivum	Brazil	PR		2007	3	Triticum1	n.d.	SAMN05725179
PY36	PY36.1	T. aestivum	Brazil	Brasilia, DF		2007	11	Triticum1	n.d.	SAMEA4029897
PY5003		T. aestivum	Brazil	Londrina, PR		2005	11	Triticum1	n.d.	SAMEA4029888
PY5010		T. aestivum	Brazil	Londrina, PR		2005	9	Lolium1	n.d.	SAMEA4029898
Py5020		T. aestivum	Brazil	Londrina, PR		2005	3	Triticum1	n.d.	SAMN05762829
PY5033	PY05033	T. aestivum	Brazil	Londrina, PR		2005	9	Triticum1	n.d.	SAMEA4029889
PY6017	PY06017	T. aestivum	Brazil	Coromandel, MG		2006	9	Triticum1	n.d.	SAMEA4029890
PY6025		T. aestivum	Brazil	MG		2006	8	Triticum1	n.d.	SAMEA4029891
PY6045		T. aestivum	Brazil	GO		2006	8	Triticum1	n.d.	SAMEA4029900
PY86	PY86.1	T. aestivum	Brazil	PR		2008	8	Lolium1	n.d.	SAMEA4029893
T12-8	T-0012	T. aestivum	Brazil	Floresta, PR		1988	This study	Triticum1	n.d.	SAMN19488849
T13-3	T-0013	T. aestivum	Brazil	Floresta, PR		1988	This study	Triticum1	n.d.	SAMN19488850
T2-1	T-0002	T. aestivum	Brazil	Londrina, PR		1987	This study	Triticum1	n.d.	SAMN19488852
T21-1	T-0021	T. aestivum	Brazil	Floresta, PR		1988	This study	Triticum1	n.d.	SAMN19488853
T25	T-0025	T. aestivum	Brazil	São Jorge do Ivaí, PR		1988	This study	Triticum1	n.d.	SAMN08009575
T3-1	T-0003	T. aestivum	Brazil	Vicentinópolis, GO		1986	This study	Triticum1	n.d.	SAMN19488854
T30-2	T-0030	T. aestivum	Brazil	Braganei, PR		1989	This study	Triticum1	n.d.	SAMN19488855
T37-2	T-0037	T. aestivum	Brazil	Cianorte, PR		1989	This study	Triticum1	n.d.	SAMN19488856
T4-2	T-0004	T. aestivum	Brazil	Floresta, PR		1988	This study	Triticum1	n.d.	SAMN19488857
T42-2	T-0042	T. aestivum	Brazil	Cianorte, PR		1989	This study	Triticum1	n.d.	SAMN19488858
T46-2	T-0046	T. aestivum	Brazil	Floresta, PR		1989	This study	Triticum1	n.d.	SAMN19488859
T47-3	T-0047	T. aestivum	Brazil	Sertaneja, PR			This study	Triticum1	n.d.
T5-3	T-0005	T. aestivum	Brazil	Palotina, PR		1988	This study	Triticum1	n.d.	SAMN19488861
T50-3	T-0050	T. aestivum	Brazil	Floresta, PR		1989	This study	Triticum1	n.d.	SAMN19488862
WB032i	12.1.032i	T. aestivum	Brazil	SP		2012	1	Triticum1	n.d.	SAMN19488863
WB053i	12.1.053i	T. aestivum	Brazil	SP		2012	1	Triticum1	n.d.	SAMN19488864
WB127	12.1.127	T. aestivum	Brazil	MS		2012	1	Triticum1	n.d.	SAMN19488865
WB169	12.1.169	T. aestivum	Brazil	MS		2012	1	Triticum1	n.d.	SAMN19488866
WB181	12.1.181	T. aestivum	Brazil	RS		2012	1	Triticum1	n.d.	SAMN18576982
WB205	12.1.205	T. aestivum	Brazil	RS		2012	1	Triticum1	n.d.	SAMN18576983
WB217	12.1.217	T. aestivum	Brazil	RS		2012	1	Triticum1	n.d.	SAMN18576984
WB225	12.1.225	T. aestivum	Brazil	RS		2012	1	Triticum1	n.d.	SAMN18576985
WB241	12.1.241	T. aestivum	Brazil	MS		2012	1	Triticum1	n.d.	SAMN18576987
WB291	12.1.291	T. aestivum	Brazil	PR		2012	1	Triticum1	n.d.	SAMN18576988
WB37	12.1.037	T. aestivum	Brazil	GO		2012	1	Triticum1	n.d.	SAMN18576980
WBKY11	WBKY11-15	T. aestivum	USA	Lexington, KY		2011	6	Lolium1	n.d.	SAMN08009578
WBSS		T. aestivum	Brazil	-		-	6	Triticum1	n.d.	SAMN08009579
WHTQ		T. aestivum	Brazil	-		-	6	Triticum1	n.d.	SAMN08009580
P3		Triticum durum (durum wheat)	Paraguay	CY		2012	3	Triticum1	n.d.	SAMN08009568
Ub007i	12.0.007i	Urochloa brizantha (palisade grass)	Brazil	PR		2012	1	Triticum1	n.d.	SAMN07829570
Ub009i	12.0.009i	U. brizantha	Brazil	PR		2012	1	Triticum1	n.d.	SAMN07829571
Ub012i	12.0.012i	U. brizantha	Brazil	PR		2012	1	Triticum1	n.d.	SAMN07829572
UbJA112		U. brizantha	Brazil	MG		2018	This study	Urochloa3	PoSt	SAMN19488867
UbJA92		U. brizantha	Brazil	MG		2018	This study	Melinis	PoM	SAMN19488868
Ud8401	Bd8401	Urochloa distachya (tropical signalgrass)	Philippines	-		1984	6	Urochloa2	PoP	SAMN08009543
Um8309	Bm8309	Urochloa mutica (buffalo grass)	Philippines	Los Baños, LB		1983	5	Urochloa1	PoU1	SAMN19488868
Um88324	Bm88324	U. mutica	Philippines	Cabanatuan, NE		1988	5	Urochloa1	PoU1	SAMN08009544
Um8946	Bm8946	U. mutica	Philippines	Imus, Cv		1989	5	Urochloa2	PoU1	SAMN19488870
Up35	Br35	Urochloa plantaginea (creeping signalgrass)	Brazil	PR		1990	10	Urochloa3	PoSt	SAMN14144141
P25	P-0025	Urochloa spp.	Paraguay	CY		2014	11	Lolium1	n.d.	SAMN19488822
REFERENCES
1	Castroagudin VL, et al. Pyricularia graminis-tritici, a new Pyricularia species causing wheat blast. Persoonia 37, 199-216 (2016).
2	Yoshida K, et al. Host specialization of the blast fungus Magnaporthe oryzae is associated with dynamic gain and loss of genes linked to transposable elements. BMC Genomics 17, 370 (2016).
3	Pieck ML, et al. Genomics-Based Marker Discovery and Diagnostic Assay Development for Wheat Blast. Plant Dis 101, 103-109 (2017).
4	Shirke MD, Mahesh HB, Gowda M. Genome-Wide Comparison of Magnaporthe Species Reveals a Host-Specific Pattern of Secretory Proteins and Transposable Elements. PLoS One 11, e0162458 (2016).
5	Borromeo ES, Nelson RJ, Bonman JM, Leung H. Genetic differentiation among isolates of Pyricularia infecting rice and weed hosts. Phytopathology 83, 393-399 (1993).
6	Gladieux P, et al. Gene flow between divergent cereal- and grass-specific lineages of the rice blast fungus Magnaporthe oryzae. mBio 9, (2018).
7	Tredway LP, Stevenson KL, Burpee LL. Mating Type Distribution and Fertility Status in Magnaporthe grisea Populations from Turfgrasses in Georgia. Plant Disease 87, 435-441 (2003).
8	Islam MT, et al. Emergence of wheat blast in Bangladesh was caused by a South American lineage of Magnaporthe oryzae. BMC Biol 14, 84 (2016).
9	Chiapello H, et al. Deciphering Genome Content and Evolutionary Relationships of Isolates from the Fungus Magnaporthe oryzae Attacking Different Host Plants. Genome Biol Evol 7, 2896-2912 (2015).
10	Inoue Y, et al. Evolution of the wheat blast fungus through functional losses in a host specificity determinant. Science 357, 80-83 (2017).
11	Yasuhara-Bell J, Pedley KF, Farman M, Valent B, Stack JP. Specific Detection of the Wheat Blast Pathogen (Magnaporthe oryzae Triticum) by Loop-Mediated Isothermal Amplification. Plant Dis 102, 2550-2559 (2018).
12	Chao C-CT, Ellingboe AH. Selection for mating competence in Magnaporthe grisea pathogenic to rice. Can J Bot 69, (1991).
13	Rahnama M, Phillips TD, Farman ML. First Report of the Blast Pathogen, Pyricularia oryzae, on Eragrostis tef in the United States. Plant Disease 104, 3266 (2020).
14	Soanes D, Ryder LS, Tofazzal IM, Talbot NJ. Genome assemblies of Magnaporthe oryzae isolated from Bangladesh in 2016 and 2017.). 2017 edn. Figshare (2017).
15	Tosa Y, Uddin W, Viji G, Kang S, Mayama S. Comparative Genetic Analysis of Magnaporthe oryzae Isolates Causing Gray Leaf Spot of Perennial Ryegrass Turf in the United States and Japan. Plant Dis 91, 517-524 (2007).
16	Tosa Y, et al. Genetic constitution and pathogenicity of Lolium isolates of Magnaporthe oryzae in comparison with host species-specific pathotypes of the blast fungus. Phytopathology 94, 454-462 (2004).
17	Faivre-Rampant O, et al. Characterization of the model system rice--Magnaporthe for the study of nonhost resistance in cereals. New Phytol 180, 899-910 (2008).
18	Kumar A, et al. Genome Sequence of a Unique Magnaporthe oryzae RMg-Dl Isolate from India That Causes Blast Disease in Diverse Cereal Crops, Obtained Using PacBio Single-Molecule and Illumina HiSeq2500 Sequencing. Genome Announc 5, (2017).
19	Farman M, et al. The Lolium pathotype of Magnaporthe oryzae recovered from a single blasted wheat plant in the United States. Plant Dis Rep 101, 684-692 (2017).
20	Xue M, et al. Comparative analysis of the genomes of two field isolates of the rice blast fungus Magnaporthe oryzae. PLoS Genet 8, e1002869 (2012).
21	Zhong Z, et al. Directional Selection from Host Plants Is a Major Force Driving Host Specificity in Magnaporthe Species. Sci Rep 6, 25591 (2016).
22	Peng Z, et al. Effector gene reshuffling involves dispensable mini-chromosomes in the wheat blast fungus. PLoS Genet 15, e1008272 (2019).
23	Couch BC, et al. Origins of host-specific populations of the blast pathogen Magnaporthe oryzae in crop domestication with subsequent expansion of pandemic clones on rice and weeds of rice. Genetics 170, 613-630 (2005).

## Sheet: b. Haplotypes
b. Chromosomal haplotype memberships
Haplotype	Reference isolateA	Other Haplotype MembersB										Earliest collection dateC	Mating-type	PWT3 alleleD	PWT3 donorE
PoL1-1	ATCC64557											1980	MAT1-2	A	U1
PoL1-2	CHRF	CHW	FH	GG11	HO	LpKY	PgKY	PgPA	TP2	T52		1988	MAT1-2	A	U1
PoL1-3	Ds555i	Br58	As073									1990	MAT1-2	A	U1
PoL1-4	PtKY18-1	PL2-1										2002	MAT1-2	A	U1
PoL1-5	WBKY11	PL3-1										2002	MAT1-1	A/Atp	de novo
PoL1-6	PY5010	Po221	TF05-1	TF15-1								2005	MAT1-2	A	U1
PoL1-7	PY86-1											2008	MAT1-1	A	U1
PoL1-8	Pg1213-22											2010	MAT1-1	A	U1
PoL1-9	As345	As321	As347*									2012	MAT1-1	Atm	U1
PoL1-10	WB217											2012	MAT1-1	Atm	U1
PoL1-11	P25											2014	MAT1-2	A	U1
PoL1-12	P28											2014	MAT1-2	A	U1
PoL1-13	U234											2017	MAT1-1	A	U1
PoT1	T47-3	T3-1										1985	MAT1-1	A	U1
PoT2	T30-2	T7-3	T42-2	T49								1986	MAT1-1	A	U1
PoT3	T1-1	T5-3	T12-8	BR32	BR81							1987	MAT1-1	Atm	de novo
PoT4	T2-1											1987	MAT1-1	B	St
PoT5	T25	Br3	Br48	T4-2	Br2							1988	MAT1-1	Atm	de novo
PoT6	Br8	T13-3										1988	MAT1-1	B	St
PoT7	T37-2											1989	MAT1-1	A	U1
PoT8	T50-3											1989	MAT1-1	B	St
PoT9	BR116	T46-2										1989	MAT1-2	Atm	de novo
PoT10	Br7											1990	MAT1-2	B	St
PoT11	Br46											1990	MAT1-1	Atm	de novo
PoT12	Br49											1990	MAT1-1	Atm	de novo
PoT13	BR80											1991	MAT1-1	A	U1
PoT14	Py221	PY6025	PY6045	Ub007i	Ub009i	Ub012i	WBSS					1992	MAT1-1	Atc	E1
PoT15	PY6017	WHTQ										1992	MAT1-1	Atc	E1
PoT16	BR118											1992	MAT1-1	A	U1
PoT17	BR130											1992	MAT1-1	A**F	U1
PoT18	Br108-1											1992	MAT1-1	Atm	de novo
PoT19	Br115-7											1992	MAT1-1	A	U1
PoT20	Br127-11											1992	MAT1-1	Atm	de novo
PoT21	Br130-8											1992	MAT1-1	Atm	de novo
PoT22	Br130-9											1992	MAT1-2	Atc	E1
PoT23	Br127-1											1992	MAT1-1	A	U1
PoT24	Br115-12											1992	MAT1-1	A	U1
PoT25	Br126-1											1992	MAT1-1	A	U1
PoT26	B2	P3	PY5003									2005	MAT1-2	Atm	de novo
PoT27	PY5033											2005	MAT1-1	Atc	E1
PoT28	PY5020	WB014										2005	MAT1-1	Atc	E1
PoT29	PY36											2007	MAT1-1	Atc	E1
PoT30	Ce642i	Ce535	Ei534i	EiJA22	Mr051i	PY0925	WB37	WB053i				2009	MAT1-1	Atc	E1
PoT31	T21-1	WB127	WB169									2012	MAT1-2	Atc	E1
PoT32	BTBa-B1	BTBa-B2	B71	BdBar	BdJes	BdKUS	BdMag	BdMeh	BTGP-1b	BTGP-6e	WB181	2012	MAT1-1	Atc	E1
PoT33	WB078											2012	MAT1-1	Atc	E1
PoT34	P29	Elcan194	WB032i	WB205	WB225	WB241	WB291					2012	MAT1-2	Atc	E1
A This is the isolate that was selected as the representative for chromopainting
B Other strains that shared the same chromosomal haplotype as the representative reference. Cross-infecting isolates are in italics.
C Year when the first member of the haplotype was collected
D Nomenclature is according to Inoue et al. (2017)
E Lineage that contributed the PWT3 allele to the haplotype. De novo indicates a novel loss of function allele generated by transposon insertion into PWT3A promoter
F PWTA variant with three single nucleotide polymorphisms

## Sheet: c. PWT3 allele freqs
c. Change in PWT3 allele frequency over time
Allele	1985	1986	1987	1988	1989	1990-2000	2001-2010	2011-2020
A	1	2	0	1	4	7	0	2
B	0	0	3	2	2	5	0	1
Atc	0	0	0	1	0	1	8	21
Atm	0	0	0	3	1	9	1	2
Atp	0	0	0	0	0	0	0	1
A Values in parentheses are the numbers of isolates surveyed from each collection period.
B Isolates from Bangladesh and India were not included because they originated as clones of a single haplotype.
