# Supplementary material for: Recent co-evolution of two pandemic plant diseases in a multi-hybrid swarm
Source: Nat Ecol Evol. 2023 Nov 9;7(12):2055–66. doi: 10.1038/s41559-023-02237-z (PMC10697843; doi:10.1038/s41559-023-02237-z)
Supplement: Supplementary file 4 — SNPs used for molecular dating. [file 41559_2023_2237_MOESM4_ESM.xlsx]

## Sheet: Sheet1
Supplementary Data File 2: List of all SNPs used for molecular dating (sorted by # of strains containing SNP)
Recombinant?A	Chromosome	position	SNP	# strains	strain list
	chr2	603865	CT	73	ATCC64557	As345	B2	BR116	BR118	BdBar	BdKus	BdMag	BdMeh	Br48	Br58	Br7	Br80	Br81	CHRF	CHW	Ce642i	Ds555i	Ecrus326	Ei534i	EiJA22	FH	GG11	HO	LpKY97	P25	P28	P29	P3	PL2-1	PY0925	PY36	PY5010	PY5033	PY6017	PY6045	PY86	Pg1213-22	PgKY	Po221	PtKY18-1	Py221	T1-1	T12-8	T13-3
1	chr2	618864	CG	18	ATCC64557	CHRF	CHW	FH	GG11	HO	LpKY97	P25	PL2-1	PY5010	PY86	Pg1213-22	PgKY	Po221	PtKY18-1	TF05-1	TF15-1	TP2
	chr2	1456384	CT	17	CHRF	CHW	FH	GG11	HO	LpKY97	P25	PL2-1	PY5010	PY86	Pg1213-22	PgKY	Po221	PtKY18-1	TF05-1	TF15-1	TP2
1	chr1	3330421	AG	13	P29	PY36	PY6045	Py221	T21-1	Ub007i	Ub009i	Ub012i	WB032i	WB127	WB169	WB204	WB205
1	chr2	1110703	CG	12	CHRF	CHW	FH	GG11	HO	LpKY97	PL2-1	PY86	Pg1213-22	PgKY	PtKY18-1	TP2
1	chr2	1393679	TA	11	CHRF	CHW	FH	GG11	HO	LpKY97	PL2-1	PY86	PgKY	PtKY18-1	TP2
1	chr2	1456378	GC	11	CHRF	CHW	FH	GG11	HO	LpKY97	PL2-1	PY86	PgKY	PtKY18-1	TP2
1	chr5	707807	TC	10	Ce642i	Ei534i	EiJA22	P29	PY0925	WB032i	WB037	WB053i	WB117	WB205
1	chr2	1084552	AC	9	PY6045	Py221	T21-1	Ub007i	Ub009i	Ub012i	WB127	WB169	WB204
1	chr5	1254881	CT	9	ATCC64557	As345	Ecrus326	PY5010	PY86	Po221	TF05-1	TF15-1	Ub368
	chr1	2560505	CT	7	Ce642i	Ei534i	EiJA22	PY0925	WB037	WB053i	WB117
	chr2	627050	GA	7	Ce642i	Ei534i	EiJA22	PY0925	WB037	WB053i	WB117
	chr2	978253	CG	7	Ce642i	Ei534i	EiJA22	PY0925	WB037	WB053i	WB117
	chr5	311964	AC	7	Ce642i	Ei534i	EiJA22	PY0925	WB037	WB053i	WB117
	chr5	355036	GA	7	Ce642i	Ei534i	EiJA22	PY0925	WB037	WB053i	WB117
1	chr5	855874	AG	7	PY5033	PY6017	PY6045	Py221	Ub007i	Ub009i	Ub012i
1	chr5	862194	GA	7	PY5033	PY6017	PY6045	Py221	Ub007i	Ub009i	Ub012i
	chr5	1900309	GT	7	Ce642i	Ei534i	EiJA22	PY0925	WB037	WB053i	WB117
	chr2	1482426	AG	6	CHRF	FH	LpKY97	PL2-1	PtKY18-1	TP2
	chr5	1376231	TC	6	CHRF	FH	LpKY97	PL2-1	PtKY18-1	TP2
	chr5	1720696	CT	5	PY6045	Py221	Ub007i	Ub009i	Ub012i
	chr1	2731074	GA	4	T21-1	WB127	WB169	WB204
	chr1	2961999	GT	4	T21-1	WB127	WB169	WB204
	chr1	3345921	AC	4	PY6045	Ub007i	Ub009i	Ub012i
	chr1	3381251	CG	4	BdBar	BdKus	BdMag	BdMeh
	chr2	553114	AC	4	CHW	GG11	HO	PgKY
	chr2	672351	GA	4	BdBar	BdKus	BdMag	BdMeh
	chr2	738202	GA	4	PY5010	Po221	TF05-1	TF15-1
	chr2	821266	TC	4	PY6045	Ub007i	Ub009i	Ub012i
1	chr2	1011445	AG	4	Br81	T12-8	T5-3	U234
	chr2	1244696	GA	4	PY5010	Po221	TF05-1	TF15-1
	chr5	327544	GC	4	CHW	GG11	HO	PgKY
	chr5	386112	TC	4	T21-1	WB127	WB169	WB204
	chr5	411689	GT	4	PY5010	Po221	TF05-1	TF15-1
	chr5	512702	CT	4	CHW	GG11	HO	PgKY
	chr5	642871	GT	4	PY5010	Po221	TF05-1	TF15-1
	chr5	773250	GT	4	T21-1	WB127	WB169	WB204
	chr5	940822	GA	4	BdBar	BdKus	BdMag	BdMeh
	chr5	1074377	GA	4	PY6045	Ub007i	Ub009i	Ub012i
	chr5	1157587	GA	4	T21-1	WB127	WB169	WB204
	chr5	1286843	AG	4	CHW	GG11	HO	PgKY
	chr5	1633078	AG	4	T21-1	WB127	WB169	WB204
	chr5	1680918	GT	4	T21-1	WB127	WB169	WB204
	chr5	1968660	AT	4	T21-1	WB127	WB169	WB204
1	chr1	2388794	CG	3	BR118	T30-2	T42-2
	chr1	2582834	GA	3	As345	Ecrus326	Ub368
	chr1	2734734	AT	3	As345	Ecrus326	Ub368
	chr1	2818272	CT	3	CHRF	PL2-1	PtKY18-1
	chr1	2847183	CT	3	As345	Ecrus326	Ub368
	chr1	2871573	CT	3	CHRF	PL2-1	PtKY18-1
1	chr2	817150	CA	3	BR118	T30-2	T42-2
	chr2	964794	AG	3	CHRF	PL2-1	PtKY18-1
	chr2	1121498	TC	3	As345	Ecrus326	Ub368
	chr5	346132	GA	3	As345	Ecrus326	Ub368
	chr5	650423	GT	3	Ub007i	Ub009i	Ub012i
	chr5	867671	AG	3	Ub007i	Ub009i	Ub012i
	chr5	1075466	TA	3	As345	Ecrus326	Ub368
	chr5	1104160	AG	3	As345	Ecrus326	Ub368
	chr5	1289101	GA	3	As345	Ecrus326	Ub368
1	chr5	1548178	CT	3	BR118	T30-2	T42-2
	chr5	1568943	GA	3	Ub007i	Ub009i	Ub012i
	chr5	1709138	CT	3	P29	WB032i	WB205
	chr5	1817631	TC	3	As345	Ecrus326	Ub368
	chr5	1925881	GC	3	Br81	T12-8	T5-3
	chr1	2345980	GA	2	PL2-1	PtKY18-1
	chr1	2518800	GC	2	TF05-1	TF15-1
	chr1	2668140	GA	2	Br80	T50-3
	chr1	2743373	GA	2	PL2-1	PtKY18-1
	chr1	2852805	GT	2	Ecrus326	Ub368
	chr1	2927884	CT	2	HO	PgKY
	chr1	3164704	CT	2	PY5010	Po221
	chr1	3367980	CA	2	PL2-1	PtKY18-1
	chr2	592001	GA	2	PL2-1	PtKY18-1
	chr2	693915	TC	2	TF05-1	TF15-1
	chr2	743620	AC	2	Br81	T5-3
	chr2	763405	AG	2	WB032i	WB205
	chr2	853127	GA	2	B2	P3
	chr2	1248641	CT	2	PL2-1	PtKY18-1
	chr2	1363423	CT	2	Br58	Ds555i
	chr2	1373607	AG	2	TF05-1	TF15-1
	chr5	338337	TC	2	T21-1	WB127
	chr5	380930	CT	2	HO	PgKY
	chr5	380942	CT	2	HO	PgKY
	chr5	412007	TC	2	Br58	Ds555i
	chr5	655188	TC	2	B2	P3
	chr5	685920	AC	2	Br58	Ds555i
	chr5	706221	CT	2	HO	PgKY
	chr5	747289	TC	2	PY5010	Po221
	chr5	809066	AT	2	B2	P3
	chr5	896670	AG	2	Br81	T5-3
	chr5	961362	GA	2	PL2-1	PtKY18-1
	chr5	996280	CT	2	HO	PgKY
1	chr5	1930273	TG	2	PY5033	PY6017
	chr1	2301838	CT	1	T2-1
	chr1	2305085	GA	1	P25
	chr1	2305260	CT	1	P25
	chr1	2320445	GA	1	CHW
	chr1	2348695	GA	1	WB032i
	chr1	2432739	TA	1	U234
	chr1	2459608	CA	1	PL2-1
	chr1	2464347	CT	1	Br48
	chr1	2464721	AG	1	PgKY
	chr1	2484085	TC	1	GG11
	chr1	2509816	GA	1	P28
	chr1	2519469	AG	1	TF05-1
	chr1	2522688	GA	1	CHW
	chr1	2535875	TA	1	Py221
	chr1	2548290	AC	1	PY86
	chr1	2572117	TC	1	WB169
	chr1	2591602	CG	1	PY5033
	chr1	2600776	GC	1	PtKY18-1
	chr1	2603881	CG	1	P3
	chr1	2610290	GA	1	P28
	chr1	2622436	AG	1	T2-1
	chr1	2670491	AT	1	U234
	chr1	2676971	GA	1	CHW
	chr1	2687373	TA	1	P29
	chr1	2688141	TG	1	WB127
	chr1	2698607	GA	1	GG11
	chr1	2736439	TC	1	LpKY97
	chr1	2740765	CA	1	Po221
	chr1	2747527	GA	1	As345
	chr1	2762027	CT	1	T21-1
	chr1	2763599	GA	1	TF05-1
	chr1	2776524	TC	1	P25
	chr1	2776562	TG	1	CHW
	chr1	2789790	TG	1	LpKY97
	chr1	2800987	CA	1	Ds555i
	chr1	2830727	AG	1	P25
	chr1	2837752	GA	1	Ds555i
	chr1	2846521	AC	1	Po221
	chr1	2849069	TG	1	Br7
	chr1	2862021	GT	1	T2-1
	chr1	2878835	CT	1	FH
	chr1	2894205	GA	1	P25
	chr1	2894787	CA	1	FH
	chr1	2906011	AT	1	P3
	chr1	2911545	CT	1	PY6017
	chr1	2932990	GT	1	EiJA22
	chr1	2974874	GC	1	As345
	chr1	3003756	GC	1	P28
	chr1	3013924	CA	1	PY5033
	chr1	3034235	GA	1	P25
	chr1	3035235	CG	1	Br48
	chr1	3036187	CT	1	CHW
	chr1	3040306	AG	1	P25
	chr1	3055845	CT	1	PY6017
	chr1	3079938	TC	1	Ub368
	chr1	3107045	CT	1	T2-1
	chr1	3124980	TG	1	T37-2
	chr1	3126314	TC	1	TF15-1
	chr1	3142011	GA	1	LpKY97
	chr1	3146642	GA	1	Ub368
	chr1	3149105	TC	1	Br80
	chr1	3175176	CA	1	Br7
	chr1	3175615	GA	1	PY36
	chr1	3186247	AG	1	Br58
	chr1	3208041	CA	1	T30-2
	chr1	3226428	GA	1	PY5033
	chr1	3244604	TC	1	CHW
	chr1	3256795	CT	1	HO
	chr1	3275848	TC	1	PY86
	chr1	3282528	AG	1	PtKY18-1
	chr1	3303694	TC	1	ATCC64557
	chr1	3314310	GA	1	PY86
	chr1	3332118	AG	1	FH
	chr1	3356022	TA	1	Ds555i
	chr1	3369639	TC	1	BdBar
	chr1	3374580	TC	1	PY5033
	chr2	502747	AC	1	Py221
	chr2	520926	GC	1	LpKY97
	chr2	521338	TC	1	P28
	chr2	527438	AG	1	FH
	chr2	529403	CT	1	TF15-1
	chr2	532079	CG	1	Ds555i
	chr2	550926	CT	1	P25
	chr2	563764	GC	1	PY5010
	chr2	585781	GA	1	FH
	chr2	586352	TA	1	Ub368
	chr2	600971	TG	1	P3
	chr2	640226	CT	1	T37-2
	chr2	668274	AG	1	T2-1
	chr2	680009	GT	1	PY86
	chr2	684305	CT	1	B2
	chr2	685131	GT	1	P25
	chr2	689970	CT	1	Py221
	chr2	712913	GT	1	T21-1
	chr2	722079	CA	1	T47-3
	chr2	724425	CT	1	ATCC64557
	chr2	735242	GT	1	T47-3
	chr2	746793	TC	1	Br48
	chr2	760364	TA	1	TF15-1
	chr2	764646	AC	1	LpKY97
	chr2	778295	TG	1	Po221
	chr2	780572	AC	1	PL2-1
	chr2	784813	CT	1	WB205
	chr2	806762	AG	1	P25
	chr2	820873	GT	1	T47-3
	chr2	825336	CT	1	WB127
	chr2	854597	CA	1	P3
	chr2	855946	AC	1	Pg1213-22
	chr2	871500	GA	1	T12-8
	chr2	875893	AC	1	T4-2
	chr2	876903	CA	1	BR116
	chr2	903777	TG	1	EiJA22
	chr2	908294	GC	1	TP2
	chr2	916944	AG	1	U234
	chr2	931215	CT	1	FH
	chr2	933779	GT	1	PY86
	chr2	942588	GA	1	TP2
	chr2	947510	GT	1	Ub368
	chr2	949457	TC	1	T37-2
	chr2	951153	GA	1	EiJA22
	chr2	956479	CG	1	GG11
	chr2	972223	CT	1	TP2
	chr2	977285	AG	1	T46-2
	chr2	980547	CA	1	EiJA22
	chr2	986555	GA	1	P3
	chr2	1009196	GA	1	T2-1
	chr2	1009719	TC	1	Py221
	chr2	1010147	TC	1	P29
	chr2	1012356	TG	1	PtKY18-1
	chr2	1012357	CT	1	PtKY18-1
	chr2	1019722	GT	1	Br48
	chr2	1030791	TA	1	Ecrus326
	chr2	1032691	CT	1	Pg1213-22
	chr2	1044942	CA	1	T30-2
	chr2	1052877	GT	1	CHW
	chr2	1059488	GA	1	Br7
	chr2	1060258	TC	1	PtKY18-1
	chr2	1062726	CT	1	WB169
	chr2	1063088	GA	1	P25
	chr2	1087675	GA	1	PgKY
	chr2	1094176	CT	1	PY86
	chr2	1103574	TA	1	PY86
	chr2	1107845	GC	1	P28
	chr2	1127299	AC	1	Po221
	chr2	1136400	AG	1	CHRF
	chr2	1167462	AG	1	T21-1
	chr2	1169533	GT	1	Br58
	chr2	1191619	TC	1	TF15-1
	chr2	1214740	AG	1	PY86
	chr2	1216642	CA	1	P3
	chr2	1228333	TC	1	BR118
	chr2	1230124	AG	1	ATCC64557
	chr2	1233832	GA	1	B2
	chr2	1236924	GA	1	ATCC64557
	chr2	1245909	CT	1	HO
	chr2	1261246	AG	1	EiJA22
	chr2	1261364	AG	1	P28
	chr2	1266081	TG	1	TF05-1
	chr2	1273059	GA	1	WB053i
	chr2	1281237	CT	1	T21-1
	chr2	1285410	TC	1	Py221
	chr2	1286012	AG	1	ATCC64557
	chr2	1303411	GT	1	Br80
	chr2	1308517	AG	1	PY86
	chr2	1357813	GA	1	T30-2
	chr2	1387184	CT	1	P25
	chr2	1395832	CT	1	PY6045
	chr2	1401577	CT	1	FH
	chr2	1417879	GA	1	PY0925
	chr2	1427701	TC	1	PY36
	chr2	1459929	AT	1	T42-2
	chr2	1460573	CT	1	P25
	chr2	1478171	CT	1	PY36
	chr2	1482045	GT	1	T5-3
	chr2	1484847	CG	1	PY86
	chr5	312157	AG	1	T1-1
	chr5	313509	AG	1	PY5010
	chr5	314343	CA	1	PY6017
	chr5	315833	AT	1	WB204
	chr5	316540	CG	1	T37-2
	chr5	320212	AG	1	T21-1
	chr5	321385	TA	1	Po221
	chr5	323009	TC	1	Br58
	chr5	325903	TC	1	As345
	chr5	326657	GC	1	Br48
	chr5	327685	AG	1	Ub368
	chr5	343837	CT	1	Ds555i
	chr5	345377	CT	1	P28
	chr5	354562	AT	1	PY5033
	chr5	357396	AG	1	Ds555i
	chr5	357987	AG	1	Pg1213-22
	chr5	358513	TG	1	B2
	chr5	371633	CA	1	T25
	chr5	371664	CT	1	HO
	chr5	382732	AG	1	T30-2
	chr5	392075	CG	1	P3
	chr5	401583	CT	1	PL2-1
	chr5	411935	AG	1	T47-3
	chr5	423934	GA	1	TF05-1
	chr5	431265	CT	1	Ds555i
	chr5	445059	CT	1	As345
	chr5	448844	GC	1	PY5010
	chr5	453619	GA	1	FH
	chr5	498069	CT	1	WB204
	chr5	514191	AG	1	EiJA22
	chr5	515765	GC	1	U234
	chr5	516768	AG	1	WB204
	chr5	527289	GT	1	TF15-1
	chr5	567138	GT	1	TF05-1
	chr5	567930	AG	1	TF15-1
	chr5	594575	GT	1	ATCC64557
	chr5	617955	GA	1	WB117
	chr5	625660	AG	1	PY86
	chr5	637726	CG	1	PY5033
	chr5	648180	TC	1	Po221
	chr5	661983	GA	1	P25
	chr5	668020	CG	1	P25
	chr5	681123	CT	1	P3
	chr5	688337	GA	1	P25
	chr5	688352	AC	1	T50-3
	chr5	690109	TG	1	P25
	chr5	701593	CG	1	U234
	chr5	708916	GA	1	PtKY18-1
	chr5	716996	GA	1	Pg1213-22
	chr5	729178	GT	1	P25
	chr5	738324	AG	1	P25
	chr5	749725	GA	1	Pg1213-22
	chr5	753960	CT	1	U234
	chr5	759840	AG	1	U234
	chr5	764754	CT	1	PgKY
	chr5	774879	CT	1	CHW
	chr5	778374	CT	1	Pg1213-22
	chr5	806027	GC	1	WB127
	chr5	833181	AC	1	TP2
	chr5	856382	GC	1	HO
	chr5	859475	CT	1	WB204
	chr5	860870	CA	1	WB032i
	chr5	865438	GA	1	T21-1
	chr5	866180	AG	1	PgKY
	chr5	868993	TC	1	Br48
	chr5	873387	CT	1	TF15-1
	chr5	893678	TA	1	WB127
	chr5	894773	GA	1	U234
	chr5	903023	CT	1	Po221
	chr5	904315	CT	1	Po221
	chr5	907464	AG	1	T47-3
	chr5	914831	CT	1	PY86
	chr5	943986	CT	1	LpKY97
	chr5	950007	CT	1	Br80
	chr5	961112	TC	1	PgKY
	chr5	981872	TC	1	PgKY
	chr5	987708	GA	1	T13-3
	chr5	996740	CT	1	EiJA22
	chr5	996996	AT	1	PY5033
	chr5	999651	TC	1	P28
	chr5	1007554	CA	1	P28
	chr5	1011228	GA	1	TF15-1
	chr5	1013737	AT	1	ATCC64557
	chr5	1021933	CT	1	P28
	chr5	1022244	CA	1	Ds555i
	chr5	1022706	GA	1	P28
	chr5	1042001	TC	1	Ecrus326
	chr5	1051139	TC	1	WB032i
	chr5	1067066	GA	1	PY86
	chr5	1091422	AT	1	GG11
	chr5	1114671	TC	1	P28
	chr5	1127388	CG	1	As345
	chr5	1136553	CA	1	P3
	chr5	1154986	GA	1	Br7
	chr5	1168515	CT	1	WB204
	chr5	1183992	GA	1	PY86
	chr5	1199666	GA	1	PY6017
	chr5	1207731	CT	1	U234
	chr5	1210621	AG	1	PY36
	chr5	1226878	TG	1	WB204
	chr5	1271509	CA	1	PY6017
	chr5	1274289	GT	1	PY5010
	chr5	1286305	AG	1	Ce642i
	chr5	1296258	GT	1	TF15-1
	chr5	1310892	TC	1	P28
	chr5	1324413	TC	1	TF05-1
	chr5	1346798	CT	1	BR118
	chr5	1354508	CA	1	B2
	chr5	1370000	AG	1	P28
	chr5	1375341	TC	1	LpKY97
	chr5	1392749	GC	1	ATCC64557
	chr5	1398291	AG	1	TF15-1
	chr5	1410739	CA	1	Br58
	chr5	1416413	GA	1	TF05-1
	chr5	1456831	CG	1	WB117
	chr5	1465719	CT	1	Ds555i
	chr5	1468325	TC	1	LpKY97
	chr5	1487819	GA	1	Ds555i
	chr5	1492243	CA	1	T47-3
	chr5	1502634	CT	1	T2-1
	chr5	1505741	GA	1	T25
	chr5	1509820	GA	1	P29
	chr5	1514380	GC	1	Ds555i
	chr5	1518911	CT	1	B2
	chr5	1529207	CT	1	CHW
	chr5	1532204	CA	1	T21-1
	chr5	1544929	TC	1	WB127
	chr5	1554881	GA	1	PgKY
	chr5	1567737	CT	1	PY0925
	chr5	1629661	AG	1	T46-2
	chr5	1648960	CG	1	PY5033
	chr5	1664345	GA	1	PY86
	chr5	1690690	AG	1	TF15-1
	chr5	1692552	CG	1	P25
	chr5	1705808	GA	1	U234
	chr5	1725597	GT	1	CHW
	chr5	1733879	AG	1	PtKY18-1
	chr5	1776066	GA	1	LpKY97
	chr5	1800837	GT	1	PY5033
	chr5	1813065	AC	1	PY86
	chr5	1841084	TG	1	Ds555i
	chr5	1863545	TC	1	LpKY97
	chr5	1865875	CT	1	WB053i
	chr5	1871120	GA	1	CHRF
	chr5	1877877	TG	1	Ub368
	chr5	1877879	TG	1	LpKY97
	chr5	1885095	AG	1	P29
	chr5	1904941	GA	1	CHW
	chr5	1906418	CA	1	P28
	chr5	1922198	GA	1	T42-2
	chr5	1935624	AC	1	T25
	chr5	1937591	CT	1	FH
	chr5	1950270	CA	1	PY6017
	chr5	1997232	AG	1	PtKY18-1
A SNPs were considered recombinant if they were shared by isolates representing different haplotypes
[truncated: 28 more columns]
